# Supplementary material for: Remediation Strategies to Control Toxic Cyanobacterial Blooms: Effects of Macrophyte Aqueous Extracts on Microcystis aeruginosa (Growth, Toxin Production and Oxidative Stress Response) and on Bacterial Ectoenzymatic Activities
Source: Microorganisms. 2021 Aug 23;9(8):1782. doi: 10.3390/microorganisms9081782 (PMC8400474; doi:10.3390/microorganisms9081782)
Supplement: Supplementary file 1 [file microorganisms-09-01782-s001.zip]

Archive with 1 entries (1 files):
- microorganisms-1311553-supplementary.pdf
